# Supplementary material for: Contribution of ionic interactions to stationary phase selectivity in hydrophilic interaction chromatography
Source: J Sep Sci. 2022 Apr 7;45(17):3264–75. doi: 10.1002/jssc.202200165 (PMC9545918; doi:10.1002/jssc.202200165)
Supplement: Supplementary file 2 — Supporting Information [file JSSC-45-3264-s002.xlsx]

## Sheet: Analyte List
Supplemental Table S1: Analytes used in this study with their chemical names, structure, observed mass/charge ratio, literature pKa, corrected (sw)pKa and calculated charge z in aqueous and 70% acetonitrile mobile phases.
Compound Name	Observed mass/charge ratio (ESI mode polarity)	Chemical structure	literature pKa1 (Acid)	literature pKa2 (Acid)	literature pKa1 (Base)	literature pKa2 (Base)	corrected pKa1 (Acid)	corrected pKa2 (Acid)	corrected pKa1 (Base)	corrected pKa2 (Base)	charge z in aqueous (ww)pH 5.0	charge z in 70% ACN (sw)pH 6.7
4-hydroxybenzoic acid	137.02 (-)		4.54				6.54				-0.743	-0.591
Cetirizine	389.16 (+)		3.6		7.79	2.7	5.6		6.29	1.2	-0.951	-0.646
Diclofenac	296.0 (+)		4.15		-2.1		6.15		-3.6		-0.876	-0.78
Furosemide	330.0 (+)		3.8	7.5	-1.5		5.8	9.5	-3		-0.944	-0.89
Gentisic Acid	153.0 (-)		3.1				5.1				-0.988	-0.975
Indoprofen	282.1 (+)		3.74		-3.5		5.74		-5		-0.948	-0.901
Isoleucine	130.1 (-)		2.79		9.59		4.79		8.09		0.006	-0.027
Ketoprofen	255.1 (+)		3.88				5.88				-0.929	-0.869
Maleic Acid	115.0 (-)		1.83	6.07			3.83	8.07			-1.078	-1.04
Mefenamic acid	240.1 (-)		3.89				5.89				-0.928	-0.866
Nalidixic Acid	231.1 (-)		5.95		4.68		7.95		3.18		0.223	-0.053
Nicotinic Acid	122.0 (-)		2.79		4.19		4.79		2.69		-0.86	-0.988
Tosylate	171.0 (-)		-2				0				-1	-1
2,6-dimethylpyridine	108.1 (+)				6.6				5.1		0.975	0.025
5-fluorocytosine	130.0 (+)		8.16		1.06		10.16		-0.44		-0.001	0
Acebutolol	337.2 (+)		13.91		9.57		15.91		8.07		1	0.959
Adenine	136.0 (+)		10.29		5.32		12.29		3.82		0.676	0.001
Adenosine	268.1 (+)		12.45		3.94		14.45		2.44		0.08	0
Amiodarone	646.0 (+)				8.47				6.97		1	0.651
Atenolol	267.2 (+)		14.08		9.67		16.08		8.17		1	0.967
Atropine	290.2 (+)				9.39				7.89		1	0.939
Benzyltriethylammonium Chloride (BTEAC)	192.2 (+)				14				12.5		1	1
Benzyltrimethyl ammonium chloride (BTMAC)	150.1 (+)				14				12.5		1	1
Berberine	337.1 (+)				14				12.5		1	1
Bretylium	242.0 (+)				14				12.5		1	1
Bupropion	240.1 (+)				8.22				6.72		1	0.512
Butacaine	307.2 (+)				9.4	4.6			7.9	3.1	0.285	0.941
Chlorthalidone	337.0 (-)		8.58		-2.6		10.58		-4.1		0	0
Clonazepam	316.0 (+)		11.89		1.86		13.89		0.36		0	0
Cytidine	244.1 (+)		12.5		4		14.5		2.5		0.091	0
Cytosine	112.0 (+)				4.4				2.9		0.201	0
d-Amphetamine	136.1 (+)				10.01				8.51		1	0.985
Dextromethorphan	272.2 (+)				9.85				8.35		1	0.978
Diazepam	285.1 (+)				2.92				1.42		0.008	0
Diphenhydramine	256.1 (+)				8.87				7.37		1	0.824
Doxepin	280.1 (+)				9.76				8.26		1	0.973
Ephedrine	166.1 (+)		13.89		9.52		15.89		8.02		1	0.954
Hydrochlorothiazide	295.9 (-)		9.09	9.83	-1.53		11.09	11.83	-3.03		0	0
Hydroxyzine	375.2 (+)				7.82				6.32		1	0.294
Imipramine	281.2 (+)				9.2				7.7		1	0.909
Ketamine	238.1 (+)				7.45				5.95		1	0.151
Labetalol	329.2 (+)		8.05		9.8		10.05		8.3		1	0.975
Lidocaine	235.2 (+)				7.75				6.25		1	0.262
Methamphetamine	150.1 (+)				10.21				8.71		1	0.99
Morphine	286.1 (+)				9.12	10.26			7.62	8.76	2	1.884
N,N-dimethylacetamide	88.1 (+)				30				28.5		0	0
Nadolol	310.2 (+)		13.59		9.76		15.59		8.26		1	0.973
Naltrexone	342.1 (+)		7.39		11.54		9.39		10.04		1	0.998
Norfloxacin	320.1 (+)		5.77		8.68	6	7.77		7.18	4.5	1.764	0.679
Nortriptyline	264.2 (+)				10.47				8.97		1	0.995
Paroxetine	330.1 (+)				9.77				8.27		1	0.974
Pindolol	249.1 (+)				9.67				8.17		1	0.967
Prilocaine	221.1 (+)				8.82	6			7.32	4.5	2	0.813
Procainamide	236.1 (+)				9.04	6			7.54	4.5	2	0.88
Procaine	237.1 (+)				8.96	6			7.46	4.5	2	0.858
Propranolol	260.1 (+)				9.67				8.17		1	0.967
Pyridine	80.0 (+)				5.23				3.73		0.629	0.001
Sotalol	273.1 (+)		10.07		9.43		12.07		7.93		1	0.944
Sulfamerazine	265.1 (+)		6.99		2.01		8.99		0.51		-0.016	-0.005
Thiourea	77.0 (+)		13.87		-3		15.87		-4.5		0	0
Trimethyl phenyl ammonium chrloride (TMPAC)	136.1 (+)				14				12.5		1	1
5-fluorouracil	129.0 (+)		7.76				9.76				0	-0.001
Acetaminophen	152.0 (+)		9.46		-4.4		11.46		-5.9		0	0
Caffeine	195.1 (+)				-0.92				-2.42		0	0
Epicatechin	289.0 (-)		9				11				0	0
Hydrocortisone	363.2 (+)		12.59				14.59				0	0
Indapamide	366.1 (+)		8.85		0.097		10.85		-1.403		0	0
Papaverine	340.1 (+)				6.03				4.53		0.915	0.007
Phloroglucinol	125.0 (-)		9.13				11.13				0	0
Prednisone	359.2 (+)		12.58				14.58				0	0
Pyridoxine	170.1 (+)		9.4		5.58		11.4		4.08		0.792	0.002
Terfenadine	472.3 (+)		13.2		9.02		15.2		7.52		1	0.869
Theobromine	181.1 (+)		9.28		-0.91		11.28		-2.41		0	0
Theophylline	181.1 (+)		7.82		-0.78		9.82		-2.28		0	-0.001
Thymine	125.1 (-)		10		-5		12		-6.5		0	0
Uracil	111.0 (-)		9.77		-5.5		11.77		-7		0	0
Uridine	243.0 (-)		9.7		-3		11.7		-4.5		0	0

## Sheet: Column Descriptions
Column Name	Column Description	Manufacturer	Separation Type	Functional Ligand	Particle Type	Particle Size (µm)
Kromasil Cyano	Kromasil Cyano	Kromasil	HILIC-SCX	cyano	fully porous silica	5			Kromasil Cyano	CEX	silica CN
HSS Cyano	HSS Cyano	Waters Corp	HILIC-SCX	cyano	fully porous silica	2.5			HSS Cyano	CEX	silica CN
Acclaim Mixed Mode HILIC-1	Acclaim MM	ThermoFisher Scientific	HILIC-SCX	alkyl chain with diol terminus	fully porous silica	3			Acclaim MM	CEX	silica diol		Hydrophobic Alkyl Chain with a Diol Group
Ascentis Si	Ascentis Si	Ascentis	HILIC-SCX	unbonded silica	fully porous silica	3			Ascentis Si	CEX	silica
Accucore HILIC	Accucore HILIC	ThermoFisher Scientific	HILIC-SCX	unbonded silica	solid-sore silica	2.6			Accucore HILIC	CEX	silica
CORTECS HILIC	CORTECS HILIC	Waters Corp	HILIC-SCX	unbonded silica	solid-sore silica	2.7			CORTECS HILIC	CEX	silica
XBridge BEH HILIC	BEH HILIC	Waters Corp	HILIC-SCX	unbonded hybrid silica	fully porous hybrid silica	2.5			BEH HILIC	CEX	BEH silica
Sielc Obelisc N	Obelisc N	Sielc	Zwitterion	proprietary hydrophilic CEX AEX	fully porous silica	5			Obelisc N	Zwitter	silica propriatery ligand		plus charge on surface, long ligand separates charges
Sequant ZIC-HILIC	ZIC-HILIC	Sequant	Zwitterion	sulfobetaine	fully porous silica	3.5			ZIC-HILIC	Zwitter	silica sulfobetaine		minus charge on surface
Sequant ZIC-cHILIC	ZIC-cHILIC	Sequant	Zwitterion	phosphorylcholine	fully porous silica	3			ZIC-cHILIC	Zwitter	silica phosphorylcholine		plus charge on surface
Atalntis Premier BEH Z-HILIC	BEH Z-HILIC	Waters Corp	Zwitterion	sulfobetaine	fully porous hybrid silica	2.5			BEH Z-HILIC	Zwitter	BEH silica sulfobetaine
AdvanceBio MS Spent Media	AdvanceBio MS	Agilent	Zwitterion	proprietary zwitterion	solid-sore hybrid silica	2.7			AdvanceBio MS	Zwitter	silica amide
Acclaim HILILC-10	Acclaim HILIC	ThermoFisher Scientific	Neutral	proprietary hydrophilic	fully porous silica	3			Acclaim HILIC	Neutr	silica hydrophilic ligand		8% carbon load
Accucore Urea	Accucore Urea	ThermoFisher Scientific	Neutral	urea	solid-sore silica	3			Accucore Urea	Neutr	silica-urea
XBridge BEH Amide	BEH Amide	Waters Corp	Neutral	amide	fully porous hybrid silica	2.5			BEH Amide	Neutr	BEH amide
Ascentis Express OH5	Ascentis OH5	Ascentis	Neutral	pentahydroxy	solid-sore silica	2.7			Ascentis OH5	Neutr	silica pentahydroxy
Torus Diol	Torus Diol	Waters Corp	Neutral	diol	fully porous hybrid silica	5			Torus Diol	Neutr	BEH diol
Torus 2-PIC	Torus 2-PIC	Waters Corp	HILIC-AEX	2-picolylamine	fully porous hybrid silica	5			Torus 2-PIC	AEX	amine
Torus DEA	Torus DEA	Waters Corp	HILIC-AEX	diethylamine	fully porous hybrid silica	5			Torus DEA	AEX	amine
