# Supplementary material for: Contribution of ionic interactions to stationary phase selectivity in hydrophilic interaction chromatography
Source: J Sep Sci. 2022 Apr 7;45(17):3264–75. doi: 10.1002/jssc.202200165 (PMC9545918; doi:10.1002/jssc.202200165)
Supplement: Supplementary file 3 — Supporting Information [file JSSC-45-3264-s001.xlsx]

## Sheet: HILIC retention study JSS 2022
A=anion		Supplemental Table S2: Retention times of 77 analytes used in this study for 19 selected columns. Analytes were classified as anions (A), neutrals (N), and cations (B) using the charge (z). Charge was calculated in Supplemental MS Excel spreadsheet “z_calculator.xlsx” using pKa values listed in the Supplemental Table S1.
N=neutral
B=cation	m.p. pH adjusted 6.7	pH 6.7 data	pH 6.7	pH 6.7	pH 6.7	pH 6.7	pH 6.7	pH 6.7	pH 6.7	pH 6.7	pH 6.7	pH 6.7	pH 6.7	pH 6.7	pH 6.7	pH 6.7	pH 6.7	pH 6.7	pH 6.7	pH 6.7	pH 6.7
A/N/B	charge (z) in 70% acetonitrile mobile phase	Compound Name	Kromasil Cyano (min)	HSS Cyano (min)	Acclaim MM (min)	Ascentis Si (min)	Accucore HILIC (min)	CORTECS HILIC (min)	BEH HILIC (min)	Obelisc N (min)	ZIC-HILIC (min)	ZIC-cHILIC (min)	BEH Z-HILIC (min)	AdvanceBio MS (min)	Acclaim HILIC (min)	Accucore Urea (min)	BEH Amide (min)	Ascentis OH5 (min)	Torus Diol (min)	Torus 2-PIC (min)	Torus DEA (min)
A	-0.591	4-hydroxybenzoic acid	1.24	1.41	1.84	3.58	2.99	3.26	3.24	4.1	5.27	5.47	5.39	5.03	4.7	3.69	5.06	4.94	4.66	4.84
A	-0.646	Cetirizine	2.38	3.31	4.33	5.4	4.78	4.48	4.67	3.07	4.6	1.96	1.37	2.25	3.96	2.96	2.86	3.22	2.36	1.9	1.98
A	-0.78	Diclofenac	1.1	1.21	1.915	1.82	1.31	1.33	1.72	2.2	1.27	2.12	1.199	1.87	2.73	1.83	1.6	2.17	2.01	3.03	4.77
A	-0.89	Furosemide	0.87	0.9	1	1.08	0.84	1.155	0.98	1.03	0.85	1.06	2.64	0.79	1.14	0.85	1.02	0.84	0.96	0.99	0.98
A	-0.975	Gentisic Acid	0.73	0.76	0.96	1.53	1.23	1.27	1.44	2.84	4.86	5.13	5.06	4.29	2.83	1.87	3.41	3.47	2.88	4.23	5.58
A	-0.901	Indoprofen	1.19	1.31	2.64	4.17	3.38	3.72	4.01	3.02	2.17	2.86	2.18	3.46	4.6	3.64	3.59	4.42	3.35	3.84	4.99
N	-0.027	Isoleucine	4.21	4.11	4.83	6.04	5.57	5.48	5.57		5.62	5.71	5.36	5.3	5.35	5.09	5.7	5.41	5.46	5.11	5.28
A	-0.869	Ketoprofen	1.06	1.17	2.12	2.71	2.12	2.22	2.67	2.37	1.53	2.1	1.3	2.17	3.49	2.43	2.23	3.13	2.48	2.97	4.81
A	-1.04	Maleic Acid	0.6	0.6	0.76	1.7	1.61	1.63	1.16	1.94	2.94	3.43	3.72	2.53	1.5	1.17	2.58	3.06	1.77	1.8	4.18
A	-0.866	Mefenamic acid	1.08	1.34	1.71	1.36	1.07	1.05	1.32	1.97	1.02	1.6	0.96	1.45	2.12	1.42	1.37	1.69	1.658	2.68	4.66
N	-0.053	Nalidixic Acid	0.89	0.88	1.02	1.04	0.86	0.92	1.1	0.97	0.77	0.83	0.663	0.7	1.03	0.79	0.91	0.8	0.88	0.93	0.92
A	-0.988	Nicotinic Acid	2	3.09	4.21	5.59	5.18	5.06	5.21	5.07	5.32	5.44	5.3	5.1	5.14	4.67	5.47	5.22	5.24	5.14
A	-1	Tosylate	0.59	0.59	0.71	0.89	0.8	0.81	0.92	1.67	1.72	3.08	2.88	1.86	1.7	1.24	1.69	1.59	1.42	1.81	4.23
N	0.025	2,6-dimethylpyridine	0.99	0.92	1.08	1.42	1.02	0.91	0.98	1.1	0.88	0.83	0.7	0.69	0.96	0.74	0.9	0.73	0.89	0.91	0.89
N	0	5-fluorocytosine	1.17	1.32	1.71	4.59	3.31	2.95	2.9	3.24	4.63	4.65	4.56	3.36	4.62	4.04	4.52	3.96	2.91	2.39	2.26
B	0.959	Acebutolol	3.33	3.11	3.75	5.66	5	4.54	4.73	4.64	5.12	5	3.166	2.73	4.31	3.1	3.59	2.95	2.07	1.52	1.27
N	0.001	Adenine	1.22	1.57	2.39	4.5	3.05	2.51	3.37	2.73	3.48	3.65	3.7	2.42	3.49	1.9	4.05	3.22	3.1	3.01	2.97
N	0	Adenosine	0.92	0.95	1.43	3.95	2.7	2.37	2.73	2.89	4.2	4.87	4.62	3.17	3.43	2.05	4.61	3.76	2.97	2.84	2.56
B	0.651	Amiodarone	1.84	1.87	2.55	1.71	1.12	1.01	1.29	1.1	0.91	0.72	0.7	0.69	1.04	0.79	0.88	0.72	0.84	0.86	0.82
B	0.967	Atenolol	3.36	3.17	3.97	5.58	5.15	5.03	5.2	5.14	5.08	5.13	5.03	4.71	4.98	4.42	5.1	4.68	3.66	2.26	1.83
B	0.939	Atropine	4.66	4.3	4.9	5.48	5.08	4.96	5.08	4.88	4.99	2.73	3.45	2.82	4.22	3.24	3.86	3	2.11	1.47	1.18
B	1	Benzyltriethylammonium Chloride (BTEAC)	5.17	4.88	4.31	5.89	5.1	4.49	4.71	3.79	5.07	1.4	1.27	1.39	2.55	1.84	2.21	1.55	1.45	0.96	0.74
B	1	Benzyltrimethyl ammonium chloride (BTMAC)	5.08	4.78	4.58	5.95	5.14	4.81	4.94	3.96	5.23	2.17	2	1.91	3.18	2.26	3.01	2.01	1.73	1.06	0.8
B	1	Berberine	5.21	5.14	4.18	5.54	4.87	4.37	4.27	3.67	4.72	1.12	0.78	1.19	2.74	1.81	1.9	1.42	1.38	0.96	0.72
B	1	Bretylium	5.19	4.91	4.52	5.89	5.1	4.6	4.79	3.77	5.1	1.61	1.63	1.56	2.98	2.09	2.54	1.75	1.57	1.02	0.77
B	0.512	Bupropion	1.1	1.06	1.16	4.54	2.51	1.95	1.04	2.27	1.79	1.01	0.724	0.69	0.93	0.72	0.85	0.72	0.84	0.85	0.84
B	0.941	Butacaine	3.97	3.79	2.43	5.46	4.8	4.35	2.58	3.8	4.64	1.61	0.94	1.02	1.72	1.2	1.34	1.12	1.11	0.94	0.83
N	0	Chlorthalidone	0.81	0.81	0.89	1.08	0.83	0.81	0.97	1.16	1.16	1.78	1.208	1.06	1.34	0.98	1.27	0.99	1.09	1.26	1.33
N	0	Clonazepam	0.87	0.85	0.98	0.93	0.74	0.73	0.88	0.96	0.77	0.92	0.62	0.72	0.97	0.76	0.91	0.74	0.91	0.96	0.94
N	0	Cytidine	1.09	1.1	1.9	5.56	5.14	5.02	4.82	5.28	5.54	5.65	5.37	5.15	5.19	4.85	5.59	5.18	5.01	4.44	4.63
N	0	Cytosine	1.49	1.89	2.46	5.29	4.6	4.38	4.38	4.55	5.18	5.23	5.13	4.58	5.07	4.57	5.17	4.77	4.21	3.22	3.12
B	0.985	d-Amphetamine	4.11	3.9	4.38	5.63	4.95	4.47	4.65	4.77	5.15	5.16	3.94	3.18	4.24	2.97	3.56	3.64	2.68	1.87	1.43
B	0.978	Dextromethorphan	4.97	4.3	5	5.63	4.98	4.46	4.58	4.04	5.03	3.11	1.46	1.44	2.82	1.97	2.09	1.75	1.46	1.16	0.94
N	0	Diazepam	0.89	0.9	1.02	0.98	0.77	0.74	0.9	0.9	0.74	0.77	0.6	0.66	0.89	0.7	0.83	0.69	0.83	0.87	0.85
B	0.824	Diphenhydramine	3.88	3.56	3.12	5.56	4.89	4.39	3	3.72	4.82	1.7	1.08	1.02	1.65	1.18	1.31	1.08	1.1	0.94	0.85
B	0.973	Doxepin	3.7	3.11	3.66	5.57	4.9	4.43	3.01	3.82	4.9	2.27	1.16	1.05	1.79	1.24	1.39	1.14	1.11	0.99	0.89
B	0.954	Ephedrine	4.23	3.93		5.7	5.02	4.67	4.79	4.88	5.2	5.18	4.03	3.25	4.16	3.01	3.95	3.46	2.49	1.71	1.36
N	0	Hydrochlorothiazide	0.83	0.8	0.86	1.02	0.79	0.77	0.93	1.06	1.45	1.71	1.28	0.97	1.14	0.84	1.11	0.86	0.98	1.13	1.23
B	0.294	Hydroxyzine	1.38	1.34	1.67	5.46	4.64	3.89	1.57	3.65	3.34	1.43	0.83	0.8	1.22	0.89	1.05	0.87	0.95	0.93	0.89
B	0.909	Imipramine	4.05	3.81	4.1	4.76	3.29	2.84	3.26	2.23	1.95	1	1.17	1.07	1.99	1.35	1.33	1.1	1.16	1.02	0.9
N	0.151	Ketamine	0.91	0.89	1	1.47	1.03	0.93	0.92	1.29	0.88	0.82	0.64	0.66	0.88	0.69	0.83	0.69	0.82	0.86	0.84
B	0.975	Labetalol	1.9	1.83	2.15	5.48	4.81	4.28	3.06	4.01	5.07	5.04	3.955	2.49	3.44	2.13	2.61	2.27	1.84	1.62	1.48
B	0.262	Lidocaine	0.94	0.93	0.99	2.56	1.6	1.27	0.94	1.58	1.2	0.84	0.66	0.66	0.89	0.7	0.83	0.69	0.83	0.84	0.84
B	0.99	Methamphetamine	4.46	4.25	4.48	5.65	4.99	4.55	4.71	4.68	5.12	4.98	2.72	2.44	3.86	2.61	3.04	2.67	2.07	1.46	1.18
B	1.884	Morphine	2.23	1.51	3.45	5.92	5.18	4.98	4.81	4.74	5.5	5.56	4.99	2.67	3.8	2.61	4.35	2.92	1.96	1.7	1.54
N	0	N,N-dimethylacetamide	0.97	0.98	1.1	1.72	1.18	1.05	1.17	1.05	0.98	0.91	0.81	0.77	1.08	0.81	1.02	0.81	0.94	0.94	0.93
B	0.973	Nadolol	3.02	2.83	4	5.47	5.05	4.9	5.1	5.12	5.04	5.11	4.97	4.7	4.94	4.4	5.04	4.69	3.87	2.48	2.04
B	0.998	Naltrexone	1.06	1.03	1.11	5.36	3.57	2.52	1.27	3.57	3.99	3.11	1.53	0.89	1.18	0.89	1.11	0.9	0.93	0.96	0.94
B	0.679	Norfloxacin	2.52	2.23	4.82	5.95	5.39	5.37	5.45	4.89	5.28	5.18	3.95	2.02	4.08	2.8	3.61	3.4	1.81	1.51	1.29
B	0.995	Nortriptyline	4.46	4.42	4.6	5.5	4.85	4.36	4.39	4.1	4.93	3.85	1.53	1.78	3.4	2.23	2.2	2.05	1.76	1.38	1.06
B	0.974	Paroxetine	4.06	3.94	4.41	5.11	4.34	4.12	4.39	4.1	3.06	1.85	1.87	1.99	3.25	2.22	2.18	2.22	1.85	1.44	1.15
B	0.967	Pindolol	3.6	3.16	2.97	5.56	4.89	4.35	4.08	4.3	5.12	5.11	4.16	2.94	3.53	2.32	2.78	2.34	1.9	1.54	1.3
B	0.813	Prilocaine	0.99	0.96	1.07	3.69	2.09	1.61	1.05	3.13	1.76	1.29	0.84	0.7	0.96	0.74	0.89	0.74	0.85	0.87	0.85
B	0.88	Procainamide	4.23	3.98	4.07	5.92	5.12	4.79	4.91	4.43	5.3	4.92	4.19	2.51	3.84	2.51	3.61	2.28	1.82	1.31	1.06
B	0.858	Procaine	2.74	2.25	2.04	5.69	4.99	4.41	2.55	3.51	5.03	2.67	1.68	1.08	1.63	1.14	1.41	1.08	1.1	0.96	0.9
B	0.967	Propranolol	3.28	3.05	3.42	4.91	3.64	3.09	3.64	3.39	2.35	1.69	2.25	1.78	2.93	1.9	2	1.74	1.59	1.33	1.13
N	0.001	Pyridine	1.02	0.98	1.1	1.32	0.94	0.87	1.05	1.02	0.86	0.85	0.76	0.73	1.02	0.76	0.95	0.77	0.92	0.94	0.91
B	0.944	Sotalol	2.79	2.4	2.62	5.39	4.7	4.49	4.63	4.69	4.68	4.21	4.82	3.57	4	2.87	3.74	3	2.15	1.64	1.46
N	-0.005	Sulfamerazine	0.84	0.83	0.89	0.99	0.79	0.77	0.94	0.97	0.87	0.97	0.83	0.82	1.04	0.8	0.99	0.83	0.9	1	1.06
N	0	Thiourea	0.85	0.83	0.91	1.14	0.88	0.86	1.04	1.19	2.63	2.29	2.423	1.38	1.24	0.91	1.41	1.1	1.22	1.24	1.38
B	1	Trimethyl phenyl ammonium chrloride (TMPAC)	5.04	4.77	4.57	5.98	5.18	4.99	5.05	4.37	5.34	2.61	2.41	2.05	3.55	2.54	3.5	2.23	1.8	1.1	0.82
N	-0.001	5-fluorouracil	0.86	0.84	0.94	1.25	0.97	0.95	1.11	1.32	1.67	2.05	1.48	1.24	1.36	1.06	1.66	1.25	1.23	1.26	1.37
N	0	Acetaminophen	0.87	0.85	0.93	1.1	0.84	0.82	1	1.09	1.1	1.46	1.09	0.94	1.16	0.85	1.07	0.88	1	1.07	1.14
N	0	Caffeine	0.89	0.88	1.03	1.39	0.98	0.91	1.08	0.97	0.88	0.86	0.74	0.74	1.05	0.79	0.97	0.79	0.9	0.92	0.9
N	0	Epicatechin	0.81	0.79	1.01	1.09	0.81	0.8	0.99	2.52	5.05	5.4	4.95		2.02		1.36	1.87	1.66	2.6	4.28
N	0	Hydrocortisone	0.87	0.88	1.02	1.1	0.84	0.82	1.01	1.07	0.89	1.15	0.83	0.85	1.24	0.9	1.09	0.91	0.99	1.06	1.02
N	0	Indapamide	0.83	0.83	0.88	0.88	0.72	0.71	0.86	0.92	0.78	0.93	0.685	0.72	0.98	0.75	0.88	0.72	0.85	0.92	0.92
N	0.007	Papaverine	0.93	0.9	1.05	1.28	0.94	0.86	0.97	1.03	0.82	0.78	0.64	0.69	0.99	0.74	0.86	0.72	0.85	0.89	0.86
N	0	Phloroglucinol	0.81	0.79	0.87	1	0.81	0.79	0.96	1.39	4.63	5.11	3.92	1.78	1.28	0.94	1.43	1.11	1.2	1.52	2.34
N	0	Prednisone	0.88	0.9	0.98	1.08	0.83	0.8	0.98	1.02	0.85	1.05	0.74	0.82	1.14	0.85	1.01	0.84	0.91	0.99	0.97
N	0.002	Pyridoxine	1.04	1	1.38	3.22	2.22	1.9	2.04	2.31	2.42	3.31	2.43	1.79	2.26	1.44	2.28	1.87	1.68	1.73	1.85
B	0.869	Terfenadine	2.94	3.06	2.41	5.34	4.66	4.24	2.09	3.69	4.52	2.48	1.01	1.03	1.78	1.19	1.27	1.1	1.12	0.99	0.88
N	0	Theobromine	0.88	0.88	1.05	1.64	1.16	1.07	1.23	1.13	1.12	1.11	1.03	0.93	1.32	1	1.42	1.04	1.06	1.1	1.02
N	-0.001	Theophylline	0.91	0.91	1.13	1.57	1.13	1.07	1.27	1.24	1.13	1.31	1.04	0.97	1.4	1.03	1.35	1.07	1.12	1.2	1.19
N	0	Thymine	0.87	0.86	1.01	1.42	1.06	1.03	1.2	1.37	1.47	1.72	1.45	1.21	1.51	1.15	1.82	1.31	1.27	1.3	1.26
N	0	Uracil	0.88	0.86	1.02	1.55	1.15	1.1	1.26	1.47	2	2.22	1.96	1.4	1.57	1.19	2.1	1.46	1.38	1.37	1.37
N	0	Uridine	0.84	0.82	1.02	2.27	1.76	1.72	1.78	2.75	4.85	5.11	4.87	3.51	2.43	1.91	4.73	3.16	2.21	2.05	2.25
