# Supplementary material for: Contribution of ionic interactions to stationary phase selectivity in hydrophilic interaction chromatography
Source: J Sep Sci. 2022 Apr 7;45(17):3264–75. doi: 10.1002/jssc.202200165 (PMC9545918; doi:10.1002/jssc.202200165)
Supplement: Supplementary file 4 — Supporting Information [file JSSC-45-3264-s003.xlsx]

## Sheet: Shimura algorithm
				How to use this spreadsheet:
				1) Enter the acid pKa values in the cell C10, C11, C12, and C12 (red font). Enter basic moieties pKas in G-J 10 cells.
				2) Up to 4 pKa values of each type can be entered. Enter zero if there is no pKa of that type.
				3) B&W graph is a net charge of molecule withing 0-14 pH range
				4) Color graph on the right shows the charge of each charged group separately																pI value is the pH at which the curve crosses the 0 charge line.
				5) Charge of any moiety is calculated in columns K-R
				6) pI ( the pH when the molecule has "net zero" charge is calculated in cell U10
				7) The calculated z charge at pH 6.7 is given in cell W11
																		Overall
pH	[H+]	pKa 1 ac	pKa 2 ac	pKa 3 ac	pKa 4 ac	pKa base 1	pKa base 2	pKa base 3	pKa base 4	Ch Ac 1	Ch Ac 2	Ch Ac 3	Ch Ac 4	Ch Base 1	Ch Base 2	Ch Base 3	Ch Base 4	charge z	MIN	pH=pI	z @ pH 5	z @ pH 6.7
		5.6	0	0	0	6.29	1.2	0	0										0.0444205	5.9	0.750614	-0.646328	charge for pH 6.7 (70% acetonitrile content)
	Ka	2.51189e-06	1	1	1	5.12861e-07	0.0630957	1	1
0	1	1	0	0	0	1	1	0	0	-2.51188e-06	0	0	0	0.999999	0.940649	0	0	1.94065	1.94065
0.1	0.794328									-3.16227e-06	0	0	0	0.999999	0.926412	0	0	1.92641	1.92641
0.2	0.630957		Based on K. Shimura, K Kamiya, H. Matsumoto, K. Kasai							-3.98106e-06	0	0	0	0.999999	0.909091	0	0	1.90909	1.90909
0.3	0.501187		Anal. Chem. 2002, 74, 1046-1053							-5.01185e-06	0	0	0	0.999999	0.888184	0	0	1.88818	1.88818
0.4	0.398107									-6.30953e-06	0	0	0	0.999999	0.863193	0	0	1.86319	1.86319
0.5	0.316228									-7.94322e-06	0	0	0	0.999998	0.833662	0	0	1.83365	1.83365
0.6	0.251189									-9.9999e-06	0	0	0	0.999998	0.79924	0	0	1.79923	1.79923
0.7	0.199526									-1.25891e-05	0	0	0	0.999997	0.759747	0	0	1.75973	1.75973
0.8	0.158489									-1.58487e-05	0	0	0	0.999997	0.715253	0	0	1.71523	1.71523
0.9	0.125893									-1.99522e-05	0	0	0	0.999996	0.666139	0	0	1.66612	1.66612
1	0.1									-2.51182e-05	0	0	0	0.999995	0.613137	0	0	1.61311	1.61311
1.1	0.0794328									-3.16218e-05	0	0	0	0.999994	0.557312	0	0	1.55727	1.55727
1.2	0.0630957									-3.98091e-05	0	0	0	0.999992	0.5	0	0	1.49995	1.49995
1.3	0.0501187									-5.01162e-05	0	0	0	0.99999	0.442688	0	0	1.44263	1.44263
1.4	0.0398107									-6.30918e-05	0	0	0	0.999987	0.386863	0	0	1.38679	1.38679
1.5	0.0316228									-7.94265e-05	0	0	0	0.999984	0.333861	0	0	1.33376	1.33376
1.6	0.0251189									-9.999e-05	0	0	0	0.99998	0.284747	0	0	1.28463	1.28463
1.7	0.0199526									-0.000125877	0	0	0	0.999974	0.240253	0	0	1.2401	1.2401
1.8	0.0158489									-0.000158464	0	0	0	0.999968	0.20076	0	0	1.20057	1.20057
1.9	0.0125893									-0.000199486	0	0	0	0.999959	0.166338	0	0	1.1661	1.1661
2	0.01									-0.000251126	0	0	0	0.999949	0.136807	0	0	1.1365	1.1365
2.1	0.00794328									-0.000316128	0	0	0	0.999935	0.111816	0	0	1.11144	1.11144
2.2	0.00630957									-0.000397949	0	0	0	0.999919	0.0909091	0	0	1.09043	1.09043
2.3	0.00501187									-0.000500936	0	0	0	0.999898	0.0735876	0	0	1.07298	1.07298
2.4	0.00398107									-0.000630559	0	0	0	0.999871	0.0593509	0	0	1.05859	1.05859
2.5	0.00316228									-0.000793698	0	0	0	0.999838	0.0477267	0	0	1.04677	1.04677
2.6	0.00251189									-0.000999001	0	0	0	0.999796	0.0382865	0	0	1.03708	1.03708
2.7	0.00199526									-0.00125734	0	0	0	0.999743	0.0306534	0	0	1.02914	1.02914
2.8	0.00158489									-0.00158239	0	0	0	0.999677	0.0245034	0	0	1.0226	1.0226
2.9	0.00125893									-0.00199129	0	0	0	0.999593	0.0195623	0	0	1.01716	1.01716
3	0.001									-0.00250559	0	0	0	0.999487	0.0156017	0	0	1.01258	1.01258
3.1	0.000794328									-0.00315231	0	0	0	0.999355	0.0124327	0	0	1.00864	1.00864
3.2	0.000630957									-0.00396529	0	0	0	0.999188	0.00990099	0	0	1.00512	1.00512
3.3	0.000501187									-0.00498688	0	0	0	0.998978	0.00788068	0	0	1.00187	1.00187
3.4	0.000398107									-0.00627001	0	0	0	0.998713	0.00627001	0	0	0.998713	0.998713
3.5	0.000316228									-0.00788068	0	0	0	0.998381	0.00498688	0	0	0.995487	0.995487
3.6	0.000251189									-0.00990099	0	0	0	0.997962	0.00396529	0	0	0.992027	0.992027
3.7	0.000199526									-0.0124327	0	0	0	0.997436	0.00315231	0	0	0.988156	0.988156
3.8	0.000158489									-0.0156017	0	0	0	0.996775	0.00250559	0	0	0.983678	0.983678
3.9	0.000125893									-0.0195623	0	0	0	0.995943	0.00199129	0	0	0.978372	0.978372
4	0.0001									-0.0245034	0	0	0	0.994898	0.00158239	0	0	0.971977	0.971977
4.1	7.94328e-05									-0.0306534	0	0	0	0.993585	0.00125734	0	0	0.964189	0.964189
4.2	6.30957e-05									-0.0382865	0	0	0	0.991937	0.000999001	0	0	0.95465	0.95465
4.3	5.01187e-05									-0.0477267	0	0	0	0.989871	0.000793698	0	0	0.942938	0.942938
4.4	3.98107e-05									-0.0593509	0	0	0	0.987281	0.000630559	0	0	0.928561	0.928561
4.5	3.16228e-05									-0.0735876	0	0	0	0.984041	0.000500936	0	0	0.910954	0.910954
4.6	2.51189e-05									-0.0909091	0	0	0	0.979991	0.000397949	0	0	0.88948	0.88948
4.7	1.99526e-05									-0.111816	0	0	0	0.97494	0.000316128	0	0	0.863441	0.863441
4.8	1.58489e-05									-0.136807	0	0	0	0.968655	0.000251126	0	0	0.832099	0.832099
4.9	1.25893e-05									-0.166338	0	0	0	0.960857	0.000199486	0	0	0.794719	0.794719
5	1e-05									-0.20076	0	0	0	0.951216	0.000158464	0	0	0.750614	0.750614
5.1	7.94328e-06									-0.240253	0	0	0	0.93935	0.000125877	0	0	0.699223	0.699223
5.2	6.30957e-06									-0.284747	0	0	0	0.924827	9.999e-05	0	0	0.64018	0.64018
5.3	5.01187e-06									-0.333861	0	0	0	0.90717	7.94265e-05	0	0	0.573389	0.573389
5.4	3.98107e-06									-0.386863	0	0	0	0.885877	6.30918e-05	0	0	0.499077	0.499077
5.5	3.16228e-06									-0.442688	0	0	0	0.860451	5.01162e-05	0	0	0.417813	0.417813
5.6	2.51189e-06									-0.5	0	0	0	0.830445	3.98091e-05	0	0	0.330485	0.330485
5.7	1.99526e-06									-0.557312	0	0	0	0.79552	3.16218e-05	0	0	0.23824	0.23824
5.8	1.58489e-06									-0.613137	0	0	0	0.755519	2.51182e-05	0	0	0.142407	0.142407
5.9	1.25893e-06									-0.666139	0	0	0	0.71054	1.99522e-05	0	0	0.0444205	0.0444205	5.9
6	1e-06									-0.715253	0	0	0	0.660999	1.58487e-05	0	0	-0.0542378	0.0542378
6.1	7.94328e-07									-0.759747	0	0	0	0.607661	1.25891e-05	0	0	-0.152073	0.152073
6.2	6.30957e-07									-0.79924	0	0	0	0.551624	9.9999e-06	0	0	-0.247606	0.247606
6.3	5.01187e-07									-0.833662	0	0	0	0.494244	7.94322e-06	0	0	-0.339411	0.339411
6.4	3.98107e-07									-0.863193	0	0	0	0.437015	6.30953e-06	0	0	-0.426172	0.426172
6.5	3.16228e-07									-0.888184	0	0	0	0.381416	5.01185e-06	0	0	-0.506763	0.506763
6.6	2.51189e-07									-0.909091	0	0	0	0.328759	3.98106e-06	0	0	-0.580328	0.580328
6.7	1.99526e-07									-0.926412	0	0	0	0.280081	3.16227e-06	0	0	-0.646328	0.646328
6.8	1.58489e-07									-0.940649	0	0	0	0.236075	2.51188e-06	0	0	-0.704571	0.704571
6.9	1.25893e-07									-0.952273	0	0	0	0.197091	1.99526e-06	0	0	-0.75518	0.75518
7	1e-07									-0.961713	0	0	0	0.163169	1.58489e-06	0	0	-0.798543	0.798543
7.1	7.94328e-08									-0.969347	0	0	0	0.13411	1.25892e-06	0	0	-0.835235	0.835235
7.2	6.30957e-08									-0.975497	0	0	0	0.109549	9.99999e-07	0	0	-0.865946	0.865946
7.3	5.01187e-08									-0.980438	0	0	0	0.089024	7.94328e-07	0	0	-0.891413	0.891413
7.4	3.98107e-08									-0.984398	0	0	0	0.0720332	6.30957e-07	0	0	-0.912365	0.912365
7.5	3.16228e-08									-0.987567	0	0	0	0.0580784	5.01187e-07	0	0	-0.929488	0.929488
7.6	2.51189e-08									-0.990099	0	0	0	0.0466911	3.98107e-07	0	0	-0.943408	0.943408
7.7	1.99526e-08									-0.992119	0	0	0	0.0374476	3.16228e-07	0	0	-0.954671	0.954671
7.8	1.58489e-08									-0.99373	0	0	0	0.0299766	2.51189e-07	0	0	-0.963753	0.963753
7.9	1.25893e-08									-0.995013	0	0	0	0.023959	1.99526e-07	0	0	-0.971054	0.971054
8	1e-08									-0.996035	0	0	0	0.0191255	1.58489e-07	0	0	-0.976909	0.976909
8.1	7.94328e-09									-0.996848	0	0	0	0.0152519	1.25893e-07	0	0	-0.981596	0.981596
8.2	6.30957e-09									-0.997494	0	0	0	0.0121532	1e-07	0	0	-0.985341	0.985341
8.3	5.01187e-09									-0.998009	0	0	0	0.0096778	7.94328e-08	0	0	-0.988331	0.988331
8.4	3.98107e-09									-0.998418	0	0	0	0.00770268	6.30957e-08	0	0	-0.990715	0.990715
8.5	3.16228e-09									-0.998743	0	0	0	0.00612816	5.01187e-08	0	0	-0.992614	0.992614
8.6	2.51189e-09									-0.999001	0	0	0	0.00487392	3.98107e-08	0	0	-0.994127	0.994127
8.7	1.99526e-09									-0.999206	0	0	0	0.00387537	3.16228e-08	0	0	-0.995331	0.995331
8.8	1.58489e-09									-0.999369	0	0	0	0.00308077	2.51189e-08	0	0	-0.996289	0.996289
8.9	1.25893e-09									-0.999499	0	0	0	0.0024487	1.99526e-08	0	0	-0.99705	0.99705
9	1e-09									-0.999602	0	0	0	0.00194605	1.58489e-08	0	0	-0.997656	0.997656
9.1	7.94328e-10									-0.999684	0	0	0	0.00154642	1.25893e-08	0	0	-0.998137	0.998137
9.2	6.30957e-10									-0.999749	0	0	0	0.00122876	1e-08	0	0	-0.99852	0.99852
9.3	5.01187e-10									-0.999801	0	0	0	0.000976283	7.94328e-09	0	0	-0.998824	0.998824
9.4	3.98107e-10									-0.999842	0	0	0	0.000775645	6.30957e-09	0	0	-0.999066	0.999066
9.5	3.16228e-10									-0.999874	0	0	0	0.000616215	5.01187e-09	0	0	-0.999258	0.999258
9.6	2.51189e-10									-0.9999	0	0	0	0.000489539	3.98107e-09	0	0	-0.99941	0.99941
9.7	1.99526e-10									-0.999921	0	0	0	0.000388894	3.16228e-09	0	0	-0.999532	0.999532
9.8	1.58489e-10									-0.999937	0	0	0	0.000308934	2.51189e-09	0	0	-0.999628	0.999628
9.9	1.25893e-10									-0.99995	0	0	0	0.000245411	1.99526e-09	0	0	-0.999704	0.999704
10	1e-10									-0.99996	0	0	0	0.000194946	1.58489e-09	0	0	-0.999765	0.999765
10.1	7.94328e-11									-0.999968	0	0	0	0.000154858	1.25893e-09	0	0	-0.999814	0.999814
10.2	6.30957e-11									-0.999975	0	0	0	0.000123012	1e-09	0	0	-0.999852	0.999852
10.3	5.01187e-11									-0.99998	0	0	0	9.77142e-05	7.94328e-10	0	0	-0.999882	0.999882
10.4	3.98107e-11									-0.999984	0	0	0	7.76187e-05	6.30957e-10	0	0	-0.999907	0.999907
10.5	3.16228e-11									-0.999987	0	0	0	6.16557e-05	5.01187e-10	0	0	-0.999926	0.999926
10.6	2.51189e-11									-0.99999	0	0	0	4.89755e-05	3.98107e-10	0	0	-0.999941	0.999941
10.7	1.99526e-11									-0.999992	0	0	0	3.8903e-05	3.16228e-10	0	0	-0.999953	0.999953
10.8	1.58489e-11									-0.999994	0	0	0	3.0902e-05	2.51189e-10	0	0	-0.999963	0.999963
10.9	1.25893e-11									-0.999995	0	0	0	2.45465e-05	1.99526e-10	0	0	-0.99997	0.99997
11	1e-11									-0.999996	0	0	0	1.94981e-05	1.58489e-10	0	0	-0.999977	0.999977
11.1	7.94328e-12									-0.999997	0	0	0	1.54879e-05	1.25893e-10	0	0	-0.999981	0.999981
11.2	6.30957e-12									-0.999997	0	0	0	1.23025e-05	1e-10	0	0	-0.999985	0.999985
11.3	5.01187e-12									-0.999998	0	0	0	9.77228e-06	7.94328e-11	0	0	-0.999988	0.999988
11.4	3.98107e-12									-0.999998	0	0	0	7.76241e-06	6.30957e-11	0	0	-0.999991	0.999991
11.5	3.16228e-12									-0.999999	0	0	0	6.16591e-06	5.01187e-11	0	0	-0.999993	0.999993
11.6	2.51189e-12									-0.999999	0	0	0	4.89776e-06	3.98107e-11	0	0	-0.999994	0.999994
11.7	1.99526e-12									-0.999999	0	0	0	3.89044e-06	3.16228e-11	0	0	-0.999995	0.999995
11.8	1.58489e-12									-0.999999	0	0	0	3.09029e-06	2.51189e-11	0	0	-0.999996	0.999996
11.9	1.25893e-12									-0.999999	0	0	0	2.4547e-06	1.99526e-11	0	0	-0.999997	0.999997
12	1e-12									-1	0	0	0	1.94984e-06	1.58489e-11	0	0	-0.999998	0.999998
12.1	7.94328e-13									-1	0	0	0	1.54881e-06	1.25893e-11	0	0	-0.999998	0.999998
12.2	6.30957e-13									-1	0	0	0	1.23027e-06	1e-11	0	0	-0.999999	0.999999
12.3	5.01187e-13									-1	0	0	0	9.77236e-07	7.94328e-12	0	0	-0.999999	0.999999
12.4	3.98107e-13									-1	0	0	0	7.76247e-07	6.30957e-12	0	0	-0.999999	0.999999
12.5	3.16228e-13									-1	0	0	0	6.16595e-07	5.01187e-12	0	0	-0.999999	0.999999
12.6	2.51189e-13									-1	0	0	0	4.89779e-07	3.98107e-12	0	0	-0.999999	0.999999
12.7	1.99526e-13									-1	0	0	0	3.89045e-07	3.16228e-12	0	0	-1	1
12.8	1.58489e-13									-1	0	0	0	3.09029e-07	2.51189e-12	0	0	-1	1
12.9	1.25893e-13									-1	0	0	0	2.45471e-07	1.99526e-12	0	0	-1	1
13	1e-13									-1	0	0	0	1.94984e-07	1.58489e-12	0	0	-1	1
13.1	7.94328e-14									-1	0	0	0	1.54882e-07	1.25893e-12	0	0	-1	1
13.2	6.30957e-14									-1	0	0	0	1.23027e-07	1e-12	0	0	-1	1
13.3	5.01187e-14									-1	0	0	0	9.77237e-08	7.94328e-13	0	0	-1	1
13.4	3.98107e-14									-1	0	0	0	7.76247e-08	6.30957e-13	0	0	-1	1
13.5	3.16228e-14									-1	0	0	0	6.16595e-08	5.01187e-13	0	0	-1	1
13.6	2.51189e-14									-1	0	0	0	4.89779e-08	3.98107e-13	0	0	-1	1
13.7	1.99526e-14									-1	0	0	0	3.89045e-08	3.16228e-13	0	0	-1	1
13.8	1.58489e-14									-1	0	0	0	3.0903e-08	2.51189e-13	0	0	-1	1
13.9	1.25893e-14									-1	0	0	0	2.45471e-08	1.99526e-13	0	0	-1	1
14	1e-14									-1	0	0	0	1.94984e-08	1.58489e-13	0	0	-1	1
